# Supplementary material for: Integrating Deep Learning Models with Genome-Wide Association Study-Based Identification Enhanced Phenotype Predictions in Group A Streptococcus
Source: J Microbiol Biotechnol. 2025 Mar 26;35:e2411010. doi: 10.4014/jmb.2411.11010 (PMC11994263; doi:10.4014/jmb.2411.11010)
Supplement: Supplementary file 1 [file jmb-35-e2411010-supple.zip]

Archive with 6 entries (5 files):
- JMB24-11010-Supple/
- JMB24-11010-Supple/JMB24-11010_SUP_1.xlsx
- JMB24-11010-Supple/JMB24-11010_SUP_2.xlsx
- JMB24-11010-Supple/JMB24-11010_SUP_3.xlsx
- JMB24-11010-Supple/JMB24-11010_SUP_4.xlsx
- JMB24-11010-Supple/JMB24-11010_SUP_5.xlsx
